# Supplementary material for: Radiomic and Volumetric Measurements as Clinical Trial Endpoints—A Comprehensive Review
Source: Cancers (Basel). 2022 Oct 17;14(20):5076. doi: 10.3390/cancers14205076 (PMC9599928; doi:10.3390/cancers14205076)
Supplement: Supplementary file 1 [file cancers-14-05076-s001.zip]

Archive with 1 entries (1 files):
- cancers-1943666-supplementary.pdf
